# Supplementary material for: Comparative Analyses of Mitochondrial Genomes Provide Evolutionary Insights Into Nematode-Trapping Fungi
Source: Front Microbiol. 2020 Apr 15;11:617. doi: 10.3389/fmicb.2020.00617 (PMC7174627; doi:10.3389/fmicb.2020.00617)
Supplement: TABLE S1 — Dataset of AT skew, GC skew, GC content and length of the 15 protein coding genes in the 12 analyzed mitogenomes. [file Table_1.xlsx]

## Sheet: Sheet1
gene_name	AO65	AO75	AO37	DL	DC	AM	DD	DB16	DH	AO83	DT	DB29	GC
atp6	0.2594	0.2607	0.262	0.2703	0.2791	0.2503	0.2659	0.2608	0.2646	0.2581	0.2543	0.2942
atp8	0.1973	0.1905	0.1905	0.1769	0.1905	0.1758	0.2014	0.1701	0.2014	0.1973	0.1736	0.1769
atp9	0.371	0.3763	0.3763	0.3714	0.2962	0.2779	0.3353	0.3881	0.3429	0.371	0.339	0.3448
cob	0.3057	0.3098	0.3065	0.3114	0.3187	0.3166	0.3069	0.3118	0.3008	0.3073	0.3158	0.3107
cox1	0.353	0.3614	0.3619	0.3566	0.3514	0.3575	0.335	0.3579	0.3445	0.3574	0.3471	0.3656
cox2	0.3163	0.3298	0.3285	0.3121	0.3274	0.3229	0.2913	0.3215	0.315	0.3149	0.3148	0.332
cox3	0.3403	0.3445	0.3445	0.3409	0.3379	0.3322	0.3242	0.347	0.3241	0.3395	0.3407	0.3369
nad1	0.2762	0.2788	0.2796	0.2892	0.2995	0.2944	0.2929	0.3015	0.3032	0.2754	0.3051	0.2921
nad2	0.229	0.2318	0.2318	0.2424	0.252	0.2294	0.2627	0.2603	0.2403	0.2328	0.2543	0.249
nad3	0.205	0.2232	0.2232	0.2177	0.2009	0.2072	0.2708	0.2446	0.2144	0.2175	0.2737	0.2052
nad4	0.27	0.2678	0.2671	0.2745	0.2796	0.2642	0.275	0.2756	0.2672	0.2707	0.2789	0.2794
nad4L	0.2435	0.2435	0.2435	0.2494	0.2694	0.2435	0.2601	0.2482	0.2405	0.2435	0.2494	0.2405
nad5	0.3002	0.2992	0.2992	0.2955	0.3182	0.3016	0.2923	0.3099	0.3152	0.2997	0.2868	0.3188
nad6	0.2178	0.2202	0.2202	0.2172	0.2388	0.2289	0.2504	0.2093	0.2291	0.2187	0.2353	0.2182
rps3	0.2597	0.2616	0.2616	0.25	0.2481	0.2733	0.2944	0.2934	0.265	0.2616	0.331	0.259
gene_name	AO65	AO75	AO37	DL	DC	AM	DD	DB16	DH	AO83	DT	DB29	AT-SKEW
atp6	-0.1384	-0.1439	-0.1529	-0.1367	-0.1376	-0.1488	-0.1387	-0.1338	-0.1619	-0.1434	-0.1529	-0.0807
atp8	-0.1017	-0.1092	-0.1092	-0.1074	-0.1597	-0.1029	-0.2	-0.1475	-0.1304	-0.1017	-0.2101	-0.1736
atp9	-0.0598	-0.069	-0.069	-0.1091	0.0724	0.0546	0.0087	-0.0407	-0.0609	-0.0427	-0.0598	-0.1404
cob	-0.1749	-0.1898	-0.1775	-0.1618	-0.1501	-0.1785	-0.1818	-0.1595	-0.1446	-0.1855	-0.176	-0.192
cox1	-0.1694	-0.1301	-0.1853	-0.1648	-0.1646	-0.1822	-0.1776	-0.1344	-0.1695	-0.1587	-0.1596	-0.146
cox2	-0.0595	-0.0591	-0.0611	-0.0772	0.0053	-0.0502	-0.0172	-0.0913	-0.0305	-0.0654	-0.0656	-0.0543
cox3	-0.2319	-0.2363	-0.2325	-0.2269	-0.2195	-0.2186	-0.2142	-0.2251	-0.2299	-0.2233	-0.2185	-0.208
nad1	-0.2132	-0.2151	-0.2166	-0.21	-0.2158	-0.2283	-0.2332	-0.2252	-0.2278	-0.2118	-0.2289	-0.23
nad2	-0.122	-0.1132	-0.1132	-0.0798	-0.0962	-0.1106	-0.1247	-0.1173	-0.0951	-0.1429	-0.0991	-0.1139
nad3	-0.0652	-0.12	-0.12	-0.0435	-0.1186	-0.0909	-0.2653	-0.2308	-0.0632	-0.1264	-0.2161	-0.1831
nad4	-0.1558	-0.1563	-0.1572	-0.2012	-0.2016	-0.1429	-0.1976	-0.2032	-0.2273	-0.153	-0.2145	-0.2085
nad4L	0.0312	0.0375	0.0375	-0.0096	-0.0496	0.025	-0.0258	-0.0222	-0.0031	0.0375	-0.0224	-0.0157
nad5	-0.1788	-0.1771	-0.1785	-0.1904	-0.1699	-0.1583	-0.1175	-0.1607	-0.149	-0.1766	-0.1798	-0.1616
nad6	-0.1745	-0.1451	-0.1451	-0.1314	-0.0947	-0.1245	-0.1357	-0.1367	-0.1635	-0.1467	-0.2	-0.1473
rps3	0.0942	0.0919	0.0971	0.1111	0.0867	0.1111	0.0982	-0.0081	0.0817	0.0919	0.1237	0.0946
gene_name	AO65	AO75	AO37	DL	DC	AM	DD	DB16	DH	AO83	DT	DB29	GC-SKEW
atp6	0.02	0.0149	0.0198	0.0291	0.0237	0.0466	-0.0249	0.0759	0.03	0.0151	0.0309	0.1085
atp8	-0.3793	-0.4286	-0.4286	-0.3846	-0.2857	-0.1724	-0.3793	-0.2	-0.1724	-0.3793	-0.28	-0.2308
atp9	0.3043	0.2857	0.2857	0.2615	0.2484	0.1975	0.3103	0.2564	0.3	0.3043	0.2667	0.2667
cob	0.0192	0.0244	0.0249	0.0141	0.0404	0.0026	0.0147	-0.0056	0.0377	0.0164	0.0282	0.0355
cox1	0.0413	0.0682	0.0664	0.0414	0.0362	0.0484	0.0498	0.0392	0.0496	0.0327	0.0654	0.0326
cox2	-0.0124	-0.016	-0.0081	-0.0213	-0.0136	-0.0283	0.0791	0.0164	-0.0124	-0.0126	0.0504	-0.004
cox3	-0.0144	0.0072	0.0072	0.0526	0.058	0.0104	-0.0111	0.0278	-0.0037	-0.0073	0.0447	0.0391
nad1	0.0864	0.0887	0.0915	0.0774	0.0277	0.0755	0.0421	0.0124	0.0972	0.0836	0.0488	0.051
nad2	0.0616	0.0499	0.0499	0.0126	0.0394	0.0331	0.0386	0.0789	0.0073	0.0641	0.0512	0.0979
nad3	0.011	0.0886	0.0886	-0.0208	-0.1236	0.0217	-0.033	0.075	-0.0105	0.0649	0.0133	0.0545
nad4	0.0293	0.0269	0.0296	0.0688	0.0545	0.0419	0.0789	0.0579	0.0515	0.0266	0.0365	0.0339
nad4L	0.2427	0.2427	0.2427	0.2692	0.2692	0.2427	0.2294	0.2115	0.2673	0.2427	0.2308	0.2277
nad5	0.0412	0.038	0.038	0.0574	0.0722	0.0112	0.0472	0.0523	0.0145	0.0429	0.0618	0.0451
nad6	0.0241	0.0959	0.0959	0.1298	0.1141	0.0599	0.075	0.0328	0.0857	0.0897	0.0571	0.0394
rps3	0.1493	0.1259	0.1259	0.0732	0.0909	0.1061	0.0882	0.1262	0.1875	0.1407	0.1667	0.1148
gene_name	AO65	AO75	AO37	DL	DC	AM	DD	DB16	DH	AO83	DT	DB29	Length
atp6	771	771	771	762	756	771	756	556	756	771	763	771
atp8	147	147	147	147	147	165	144	147	144	147	144	147
atp9	186	186	186	175	530	583	173	201	175	186	177	174
cob	1194	1191	1178	1140	1164	1197	1111	1148	1147	1191	1121	1088
cox1	1578	1865	1539	1287	1494	1617	1558	1425	1521	1539	1498	1425
cox2	762	758	755	753	1121	765	738	759	765	759	756	744
cox3	817	807	807	836	867	870	836	830	830	807	854	834
nad1	1173	1173	1173	1072	1085	1080	1055	1068	1052	1173	1075	1075
nad2	1489	1644	1644	1638	1710	1713	1283	1752	1702	1542	1691	1683
nad3	444	354	354	441	443	444	336	327	443	354	274	268
nad4	1389	1389	1389	1377	1377	1446	1382	1379	1381	1389	1377	1371
nad4L	423	423	423	417	386	423	419	419	420	423	417	420
nad5	2022	2022	2022	1946	2046	2072	2248	1975	1970	2022	1918	2017
nad6	762	663	663	603	624	948	639	583	611	663	595	582
rps3	516	516	516	492	399	483	462	351	483	516	290	471

## Sheet: Sheet2
sample
2765	nad2	nad3	cox3	cob	nad4L	nad5	nad6	cox2	atp8	nad4	atp9	nad1	cox1	atp6
2775	nad2	nad3	cox3	cob	nad4L	nad5	nad6	cox2	atp8	nad4	atp9	nad1	cox1	atp6
3037	nad2	nad3	cox3	cob	nad4L	nad5	nad6	cox2	atp8	nad4	atp9	nad1	cox1	atp6
MK307795	nad2	nad3	cox3	cob	nad4L	nad5	nad6	cox2	atp8	nad4	atp9	nad1	cox1	atp6
MK307796	nad2	nad3	cox3	cob	nad4L	nad5	nad6	cox2	atp8	nad4	atp9	nad1	cox1	atp6
MK547645	nad2	nad3	cox3	cob	nad4L	nad5	nad6	cox2	atp8	nad4	atp9	nad1	cox1	atp6
MK547647	nad2	nad3	cox3	cob	nad4L	nad5	nad6	cox2	nad4	atp9	nad1	cox1	atp8	atp6
MK550698	nad2	nad3	cox3	cob	nad4L	nad5	nad6	cox2	atp8	nad4	nad1	atp9	cox1	atp6
MK554671	nad2	nad3	cox3	cob	nad4L	nad5	nad6	cox2	atp8	nad4	atp9	nad1	cox1	atp6
MK571436	nad2	nad3	cox3	cob	nad4L	nad5	nad6	cox2	atp8	nad4	atp9	nad1	cox1	atp6
MK820634	nad2	nad3	cox3	cob	nad4L	nad5	nad6	cox2	nad4	atp9	nad1	cox1	atp8	atp6
MK820635	nad2	nad3	cox3	cob	nad4L	nad5	nad6	cox2	atp8	nad4	atp9	nad1	cox1	atp6
