# Supplementary material for: Comparative Analyses of Mitochondrial Genomes Provide Evolutionary Insights Into Nematode-Trapping Fungi
Source: Front Microbiol. 2020 Apr 15;11:617. doi: 10.3389/fmicb.2020.00617 (PMC7174627; doi:10.3389/fmicb.2020.00617)
Supplement: TABLE S2 — Locations of the rps3 gene in each of the 12 analyzed mitogenomes. [file Table_2.xlsx]

## Sheet: rps3
Supplementary Table S2. Locations of the rps3 gene in each of the 12 analyzed mitogenomes
GenBank No.	Strain Name	Gene order
MK571436	AO83	orf	rps3	atp6
MN977365	AO75	cox1-exon14	tRNA-Arg	orf308	rps3	orf	atp6
MN977364	AO65	cox1-exon15	tRNA-Arg	rps3
MN977366	AO37	rps3	orf440	atp6
MK547645	AM	cox1-exon15	tRNA-Arg	rps3	atp6
MK820635	DB29	cox1-exon15	orf112	tRNA-Arg	rnpB	orf	rps3	atp6
MK550698	DB16	rps3	orf	atp6
MK307795	DL	cox1-exon16	tRNA-Arg	rnpB	orf	rps3	orf	atp6
MK554671	DH	cox1-exon10	tRNA-Arg	rnpB	orf	rps3	orf	atp6
MK820634	DT	cox1-exon13	tRNA-Arg	orf	rps3	atp8
MK547647	DD	cox1-exon9	tRNA-Arg	rps3	atp8
MK307796	AC	cox1-exon13	tRNA-Arg	rnpB	orf	rps3	orf	atp6
* highlighted in "red" is the relative location of the rps3 gene.

## Sheet: rnpB
Supplementary Table S3. Locations of the rnpB gene in the 6 analyzed mitogenomes
GenBank No.	Strain Name	Gene order
MK307795	DL	cox1-exon16	tRNA-Arg	rnpB	ORF	rps3	atp6
MK307796	DC	cox1-exon13	tRNA-Arg	rnpB	ORF	atp6
MK820635	DB29	cox1-exon15	ORF	tRNA-Arg	rnpB	ORF	rps3	atp6
MK554671	DH	cox1-exon15	tRNA-Arg	rnpB	ORF	atp6
MK820634	DT	cob-exon7	rnpB	nad4L
MK547647	DD	cox1-exon9	tRNA-Arg	rnpB	ORF	atp8	atp6
* highlighted in "red" is the relative location of the rnpB gene.
