# Supplementary material for: Comparative Analyses of Mitochondrial Genomes Provide Evolutionary Insights Into Nematode-Trapping Fungi
Source: Front Microbiol. 2020 Apr 15;11:617. doi: 10.3389/fmicb.2020.00617 (PMC7174627; doi:10.3389/fmicb.2020.00617)
Supplement: TABLE S3 — Dataset of the relative synonymous codon usage (RSCU) in the 14 mitochondrial protein-coding genes. [file Table_3.xls]

## Sheet: all_rscu_stat
Supplementary Table S3. Dataset of the relative synonymous codon usage (RSCU) in the 14 mitochondrial protein-coding genes.
codon	A. oligospora(2765)	A. oligospora(2775)	A. oligospora(3037)	Da. leptospora	Da. cionopagum	A. musiformis	D. dorsalia	Da. haptotyla	A. oligospora(1883)	organism name taxonomy.	Dr. brochopaga(3216)	Dr. brochopaga(1829)
UUU	1.64	1.66	1.69	1.68	1.7	1.66	1.69	1.6	1.58	1.66	1.73	1.66
UUC	0.36	0.34	0.31	0.32	0.3	0.34	0.31	0.4	0.42	0.34	0.27	0.34
UUA	3.91	3.88	3.9	3.92	3.83	3.91	3.9	3.95	3.82	3.88	3.76	3.57
UUG	0.4	0.37	0.42	0.48	0.5	0.44	0.48	0.4	0.35	0.53	0.53	0.56
CUU	0.88	0.85	0.92	0.88	0.9	0.88	0.92	1.01	0.97	0.87	0.91	1.05
CUC	0.09	0.11	0.11	0.11	0.08	0.09	0.09	0.06	0.1	0.1	0.13	0.14
CUA	0.55	0.63	0.52	0.47	0.56	0.55	0.48	0.41	0.63	0.5	0.53	0.51
CUG	0.17	0.16	0.13	0.14	0.13	0.13	0.12	0.17	0.14	0.12	0.14	0.16
AUU	1.53	1.43	1.49	1.47	1.47	1.44	1.63	1.45	1.53	1.43	1.5	1.46
AUC	0.19	0.22	0.18	0.25	0.19	0.22	0.19	0.19	0.24	0.22	0.21	0.21
AUA	1.28	1.35	1.33	1.28	1.34	1.34	1.18	1.36	1.23	1.35	1.29	1.34
AUG	1	1	1	1	1	1	1	1	1	1	1	1
GUU	1.88	1.77	1.82	1.69	1.77	1.91	1.95	1.85	1.88	1.71	1.68	1.78
GUC	0.21	0.22	0.2	0.24	0.24	0.17	0.18	0.14	0.3	0.23	0.24	0.22
GUA	1.6	1.71	1.7	1.72	1.61	1.59	1.47	1.68	1.52	1.68	1.68	1.59
GUG	0.31	0.31	0.29	0.34	0.38	0.33	0.4	0.33	0.3	0.38	0.39	0.41
UCU	2.38	2.33	2.45	2.23	2.28	2.21	2.32	2.53	2.5	2.28	2.28	2.23
UCC	0.28	0.29	0.29	0.26	0.31	0.27	0.28	0.24	0.33	0.29	0.31	0.35
UCA	1.34	1.41	1.35	1.5	1.38	1.51	1.32	1.43	1.34	1.41	1.41	1.33
UCG	0.18	0.21	0.18	0.24	0.28	0.22	0.2	0.13	0.18	0.25	0.25	0.24
CCU	2.41	2.45	2.61	2.4	2.44	2.55	2.35	2.7	2.66	2.42	2.37	2.47
CCC	0.16	0.2	0.2	0.22	0.26	0.25	0.15	0.15	0.2	0.2	0.25	0.26
CCA	1.16	1.08	0.9	1.11	1.04	1.03	1.19	1.06	0.91	1.02	1.05	1.03
CCG	0.27	0.26	0.29	0.28	0.26	0.18	0.3	0.09	0.23	0.35	0.32	0.25
ACU	2.18	2.19	2.19	2.13	2.05	2.06	2.09	2.06	2.33	2.01	2.03	2.03
ACC	0.22	0.25	0.23	0.29	0.24	0.23	0.21	0.23	0.26	0.25	0.29	0.35
ACA	1.44	1.34	1.34	1.35	1.46	1.48	1.53	1.56	1.24	1.51	1.48	1.4
ACG	0.16	0.22	0.24	0.24	0.25	0.23	0.18	0.15	0.18	0.22	0.2	0.22
GCU	2.19	2.21	2.33	2.2	2.11	2.23	2.22	2.28	2.28	2.31	2.11	2.04
GCC	0.44	0.43	0.35	0.37	0.37	0.41	0.31	0.4	0.42	0.34	0.38	0.43
GCA	1.06	1.07	1.05	1.12	1.17	1.09	1.17	1.07	0.99	1.11	1.23	1.22
GCG	0.3	0.29	0.28	0.31	0.35	0.27	0.3	0.25	0.3	0.24	0.27	0.31
UAU	1.67	1.66	1.69	1.61	1.64	1.67	1.73	1.64	1.68	1.68	1.68	1.69
UAC	0.33	0.34	0.31	0.39	0.36	0.33	0.27	0.36	0.32	0.32	0.32	0.31
CAU	1.65	1.66	1.65	1.66	1.68	1.68	1.74	1.69	1.63	1.74	1.71	1.72
CAC	0.35	0.34	0.35	0.34	0.32	0.32	0.26	0.31	0.37	0.26	0.29	0.28
CAA	1.77	1.76	1.75	1.76	1.73	1.73	1.75	1.79	1.79	1.71	1.67	1.63
CAG	0.23	0.24	0.25	0.24	0.27	0.27	0.25	0.21	0.21	0.29	0.33	0.37
AAU	1.7	1.68	1.71	1.72	1.69	1.74	1.73	1.75	1.69	1.71	1.73	1.69
AAC	0.3	0.32	0.29	0.28	0.31	0.26	0.27	0.25	0.31	0.29	0.27	0.31
AAA	1.79	1.8	1.78	1.78	1.79	1.79	1.77	1.82	1.8	1.75	1.75	1.72
AAG	0.21	0.2	0.22	0.22	0.21	0.21	0.23	0.18	0.2	0.25	0.25	0.28
GAU	1.7	1.7	1.76	1.75	1.75	1.77	1.76	1.77	1.71	1.76	1.74	1.69
GAC	0.3	0.3	0.24	0.25	0.25	0.23	0.24	0.23	0.29	0.24	0.26	0.31
GAA	1.66	1.65	1.63	1.67	1.61	1.72	1.6	1.69	1.66	1.58	1.59	1.63
GAG	0.34	0.35	0.37	0.33	0.39	0.28	0.4	0.31	0.34	0.42	0.41	0.37
UGU	1.7	1.71	1.71	1.72	1.56	1.69	1.68	1.71	1.79	1.65	1.69	1.69
UGC	0.3	0.29	0.29	0.28	0.44	0.31	0.32	0.29	0.21	0.35	0.31	0.31
UGG	1	0.34	0.37	1	1	0.39	1	1	0.41	0.45	0.46	0.37
CGU	0.98	0.89	0.88	0.9	1.2	0.91	1.05	1.21	1.02	0.82	1	1.13
CGC	0.13	0.11	0.12	0.07	0.08	0.07	0.09	0.06	0.1	0.14	0.13	0.15
CGA	0.57	0.58	0.61	0.71	0.52	0.59	0.52	0.58	0.59	0.73	0.68	0.59
CGG	0.25	0.16	0.12	0.27	0.17	0.13	0.19	0.08	0.15	0.16	0.19	0.17
AGU	1.45	1.44	1.37	1.36	1.4	1.42	1.6	1.37	1.34	1.47	1.34	1.46
AGC	0.37	0.33	0.35	0.4	0.34	0.37	0.28	0.31	0.31	0.31	0.4	0.38
AGA	3.53	3.71	3.72	3.45	3.41	3.72	3.76	3.58	3.73	3.63	3.38	3.39
AGG	0.53	0.55	0.54	0.6	0.62	0.58	0.39	0.5	0.42	0.52	0.61	0.57
GGU	2.06	1.9	2.01	1.89	2.15	1.96	1.94	2.04	2.01	1.97	1.89	1.93
GGC	0.07	0.16	0.15	0.2	0.21	0.13	0.13	0.18	0.09	0.17	0.21	0.23
GGA	1.51	1.55	1.48	1.43	1.22	1.49	1.39	1.39	1.56	1.43	1.31	1.28
GGG	0.36	0.39	0.37	0.48	0.43	0.42	0.54	0.39	0.34	0.44	0.58	0.56
UGA	1.66	1.63	1.61	1.59	1.55	1.54	1.63

## Sheet: all_codon_count_stat
Supplementary Table S3. Dataset of the total number of usages for each of the codons in the 14 mitochondrial protein-coding genes.
codon	A. oligospora(2765)	A. oligospora(2775)	A. oligospora(3037)	Da. leptospora	Da. cionopagum	A. musiformis	D. dorsalia	Da. haptotyla	A. oligospora(1883)	organism name taxonomy.	Dr. brochopaga(3216)	Dr. brochopaga(1829)
UUU	716	1082	1238	951	753	1189	1039	572	765	1125	1523	1141
UUC	155	222	225	178	135	245	190	143	202	227	233	233
UUA	1036	1462	1696	1267	1069	1766	1391	900	1046	1487	1974	1496
UUG	105	140	181	155	139	199	173	91	96	204	280	236
CUU	233	319	399	285	251	396	327	231	265	335	478	439
CUC	24	42	49	36	23	40	33	14	27	39	66	60
CUA	145	237	226	152	155	248	173	94	173	190	278	213
CUG	45	61	58	45	36	59	44	38	38	47	72	67
AUU	700	943	1170	862	704	1131	1057	530	741	947	1337	1022
AUC	89	144	144	146	89	176	123	68	117	146	185	145
AUA	587	886	1042	751	643	1054	761	499	596	900	1155	939
AUG	272	388	429	290	247	406	342	216	303	387	474	379
GUU	329	452	506	374	308	529	496	256	348	426	592	452
GUC	37	55	55	54	41	48	47	20	55	57	86	56
GUA	280	436	472	379	280	441	373	233	281	419	592	403
GUG	55	78	80	76	66	92	102	46	56	96	136	105
UCU	445	631	808	464	427	678	600	378	503	595	820	650
UCC	52	78	97	54	59	84	71	36	66	75	111	102
UCA	250	381	444	311	258	465	342	214	269	368	509	387
UCG	34	56	60	50	53	67	51	19	37	65	91	71
CCU	241	371	428	299	226	415	309	202	309	349	486	389
CCC	16	31	33	27	24	40	20	11	23	29	52	41
CCA	116	163	147	138	96	167	157	79	105	147	215	162
CCG	27	40	48	35	24	29	40	7	27	51	66	39
ACU	390	548	608	416	348	573	464	276	427	467	656	518
ACC	39	63	65	56	40	64	46	31	47	58	93	90
ACA	257	335	372	264	248	413	339	210	227	351	480	359
ACG	28	56	67	46	43	63	40	20	33	52	66	56
GCU	307	416	492	371	298	472	395	284	317	459	550	448
GCC	62	81	73	63	52	86	56	50	58	68	99	94
GCA	149	202	222	190	165	231	208	133	138	220	321	268
GCG	42	55	59	52	49	56	54	31	42	48	71	69
UAU	574	833	1036	700	605	960	827	498	626	807	1189	964
UAC	112	170	189	169	133	192	131	108	120	154	224	177
CAU	225	323	354	280	213	373	311	161	239	339	438	335
CAC	48	66	75	57	41	70	47	29	55	50	75	54
CAA	300	437	508	394	264	467	407	210	317	414	607	444
CAG	39	60	71	55	41	73	57	25	37	71	120	100
AAU	861	1277	1615	1029	811	1621	1219	653	907	1221	1676	1348
AAC	154	241	271	170	147	246	190	95	167	207	263	248
AAA	1036	1565	1866	1379	976	1838	1561	790	1071	1544	2267	1542
AAG	119	178	232	171	117	214	203	77	117	222	326	256
GAU	462	687	847	587	472	839	739	319	550	670	921	670
GAC	81	119	115	83	68	108	101	41	92	92	135	121
GAA	523	750	891	628	465	870	697	376	507	660	977	721
GAG	107	159	199	126	112	143	176	69	103	174	253	164
UGU	115	181	208	147	123	222	148	82	130	180	296	172
UGC	20	31	35	24	35	40	28	14	15	38	54	32
UGG	34	41	51	38	26	53	35	27	30	60	82	45
CGU	75	101	118	89	91	115	104	63	83	91	157	135
CGC	10	13	16	7	6	9	9	3	8	16	21	18
CGA	44	66	82	70	39	75	52	30	48	81	107	71
CGG	19	18	16	27	13	17	19	4	12	18	30	20
AGU	272	391	451	283	263	435	413	205	270	383	484	424
AGC	69	89	115	84	64	113	72	46	62	81	145	112
AGA	271	421	499	341	258	472	374	186	303	405	531	404
AGG	41	62	73	59	47	73	39	26	34	58	96	68
GGU	361	472	559	394	341	526	460	282	382	488	650	489
GGC	12	40	41	41	33	36	32	25	18	41	73	59
GGA	265	387	413	298	193	402	329	193	297	355	451	323
GGG	64	97	102	101	68	112	128	54	65	108	200	141
UGA	202	227	220	118	208	272	198
